# Supplementary material for: Virtual Reality Interventions for Needle-Related Procedural Pain, Fear and Anxiety—A Systematic Review and Meta-Analysis
Source: J Clin Med. 2021 Jul 23;10(15):3248. doi: 10.3390/jcm10153248 (PMC8347054; doi:10.3390/jcm10153248)
Supplement: Supplementary file 1 [file jcm-10-03248-s001.zip]

Archive with 4 entries (4 files):
- File S1.pdf
- File S2.pdf
- File S3.pdf
- jcm-1270971 supplementary.pdf
